# Supplementary material for: A Simple and Low-Cost Monitoring System to Investigate Environmental Conditions in a Biological Research Laboratory
Source: PLoS One. 2016 Jan 15;11(1):e0147140. doi: 10.1371/journal.pone.0147140 (PMC4714841; doi:10.1371/journal.pone.0147140)
Supplement: S1 File — 3D printable STL files for a mould to encapsulate an 1124 temperature sensor inside a rubber stopper. (ZIP) [file pone.0147140.s002.zip]

Archive with 3 entries (3 files):
- Instructions for 1124 encapsulation.pdf
- Mould block 1 V2.stl
- Mould block 2 V2.stl
